# Supplementary material for: Acquired melanocytic naevus phenotypes and MC1R genotypes in Han Chinese: a cross-sectional study
Source: PeerJ. 2017 Dec 20;5:e4168. doi: 10.7717/peerj.4168 (PMC5741976; doi:10.7717/peerj.4168)
Supplement: Supplemental Information 2 [file peerj-05-4168-s002.xlsx]

## Sheet: Sheet1
Patient ID	MC1R			T314T
01	V92M +/-; R163Q +/-		r/r	T314T +/-
02	R163Q -/-		r/r
03	R163Q -/-		r/r
06	R163Q -/-		r/r
07	V92M +/-		r/wt	T314T +/-
08	R163Q -/-		r/r
09	V92M +/-; R163Q +/-		r/r	T314T +/-
10	R163Q -/-		r/r
11	R163Q -/-		r/r
12	I120T +/-; R163Q +/-		r/r
13	V92M +/-; R163Q +/-		r/r	T314T +/-
14	V92M +/-		r/wt	T314T +/-
16	V92M +/-; R163Q +/-		r/r	T314T +/-
17	V92M +/-; R163Q +/-		r/r	T314T +/-
18	R163Q +/-		r/wt
19	R163Q -/-		r/r
20	R163Q -/-		r/r
21	R163Q +/-		r/wt
22	V92M +/-; R163Q +/-		r/r	T314T +/-
23	R163Q -/-		r/r
24	V92M +/-; R163Q +/-		r/r	T314T +/-
25	R163Q -/-		r/r
26	R163Q -/-		r/r
27	R163Q -/-		r/r
28	R163Q -/-		r/r
29	V92M +/-; R163Q +/-		r/r	T314T +/-
30	R163Q -/-		r/r
31	R163Q -/-		r/r
32	R163Q -/-		r/r
33	V92M +/-; R163Q +/-		r/r	T314T +/-
34	V92M +/-		r/wt	T314T +/-
35	R163Q -/-		r/r
37	V92M +/-; R163Q +/-		r/r	T314T +/-
38	V92M +/-; R163Q +/-		r/r	T314T +/-
39	R163Q -/-		r/r
40	R163Q -/-		r/r
41	R142H +/-; R163Q -/-		R/r/r
42	I120T +/-; R163Q +/-		r/r
43	R163Q -/-		r/r
44	V92M -/-		r/r	T314T -/-
45	R163Q -/-		r/r
46	I120T +/-; R163Q +/-		r/r
48	R163Q -/-		r/r
49	R163Q -/-		r/r
50	R163Q -/-		r/r
51	R163Q -/-; T308M		r/r/r
52	R163Q -/-		r/r
53	R67Q+/-; R163Q -/-		r/r/r
54	V92M +/-; R163Q +/-		r/r	T314T +/-
55	R163Q -/-		r/r
56	V92M +/-; R163Q +/-		r/r	T314T +/-
57	V92M +/-; R163Q +/-		r/r	T314T +/-
58	R163Q -/-		r/r
59	R67Q+/-; R163Q -/-		r/r/r
60	I120T +/-; R163Q +/-		r/r
61	V92M +/-; R163Q +/-		r/r	T314T +/-
62	R163Q +/-		r/wt
63	V92M +/-; R163Q +/-		r/r	T314T +/-
64	V92M +/-; R163Q +/-		r/r	T314T +/-
65	R163Q -/-		r/r
66	V92M -/-		r/r
67	R163Q -/-		r/r
68	R163Q +/-		r/wt
70	R163Q +/-		r/wt
71	R163Q +/-		r/wt
72	V92M +/-		r/wt	T314T +/-
75	V92M +/-; R163Q +/-		r/r	T314T +/-
76	R163Q +/-		r/wt
77	V92M +/-; R163Q +/-		r/r	T314T +/-
78	R163Q -/-		r/r
79	R163Q -/-		r/r
81	V92M +/-; R163Q +/-		r/r	T314T +/-
82	V92M +/-; R163Q +/-		r/r	T314T +/-
83	R163Q -/-		r/r
84	R163Q -/-		r/r
85	V92M -/-		r/r
86	R163Q -/-		r/r
87	R163Q -/-		r/r
88	R163Q +/-		r/wt
89	V92M +/-; R163Q +/-		r/r	T314T +/-
90	R163Q -/-		r/r
91	I120T +/-; R163Q +/-		r/r
92	V92M +/-; R163Q +/-		r/r	T314T +/-
93	R163Q -/-; R223W +/-		r/r/r
94	R163Q -/-		r/r
95	R163Q -/-		r/r
96	V92M +/-; S172I +/-		r/r	T314T +/-
99	R163Q -/-; R223W +/-		r/r/r
100	V92M +/-; R163Q +/-		r/r	T314T +/-
101	R163Q -/-		r/r
102	V92M +/-		r/wt	T314T +/-
103	R67Q+/-; R163Q -/-		r/r/r
104	R163Q -/-		r/r
105	V92M +/-; I120T +/-		r/r	T314T +/-
106	R163Q -/-		r/r
107	R163Q -/-; D184N +/-		r/r/r
108	R163Q -/-		r/r
109	V92M +/-; R163Q +/-		r/r	T314T +/-
